# Supplementary material for: 4,5,6,7-Tetra­chloro-2-(4-fluoro­phen­yl)isoindoline-1,3-dione
Source: Acta Crystallogr Sect E Struct Rep Online. 2010 Jun 23;66(Pt 7):o1744. doi: 10.1107/S1600536810023032 (PMC3006924; doi:10.1107/S1600536810023032)
Supplement: Supplementary file 2 [file e-66-o1744-Isup2.hkl]

# 
# h,k,l, Fc-squared, Fo-squared, sigma(Fo-squared) and status flag 
# 
data_I
_shelx_title ' R100416E1 in Pcca' 
_shelx_refln_list_code          4 
_shelx_F_calc_maximum      171.67 
_exptl_crystal_F_000       752.00 
_reflns_d_resolution_high  0.8404 
 
loop_ 
 _symmetry_equiv_pos_as_xyz 
 'x, y, z' 
 '-x+1/2, -y, z' 
 '-x, y, -z+1/2' 
 'x+1/2, -y, -z+1/2' 
 '-x, -y, -z' 
 'x-1/2, y, -z' 
 'x, -y, z-1/2' 
 '-x-1/2, y, z-1/2' 
 
_cell_length_a     7.9400 
_cell_length_b     5.6744 
_cell_length_c    29.4613 
_cell_angle_alpha  90.000 
_cell_angle_beta   90.000 
_cell_angle_gamma  90.000 
 
_shelx_F_squared_multiplier     1.000 
 
loop_ 
 _refln_index_h 
 _refln_index_k 
 _refln_index_l 
 _refln_F_squared_calc 
 _refln_F_squared_meas 
 _refln_F_squared_sigma 
 _refln_observed_status 
   4   0   0      100.69      108.27      7.76 o 
   6   0   0     5489.30     5459.43    263.24 o 
   8   0   0      774.89      865.54     65.70 o 
   4   1   0      102.94      101.88      4.56 o 
   6   1   0      973.96     1079.50     73.24 o 
   8   1   0      603.37      588.11     46.03 o 
   0   2   0     1517.55     1439.85     22.14 o 
   2   2   0     1160.57     1122.33     20.12 o 
   4   2   0    27734.54    31034.43    815.81 o 
   6   2   0     1115.02     1160.66     54.61 o 
   8   2   0      402.65      447.31     22.28 o 
   0   3   0     3183.36     3458.32     76.17 o 
   2   3   0      191.38      115.42      4.58 o 
   4   3   0      644.77      737.42     24.99 o 
   6   3   0     7399.51     8652.97   1742.37 o 
   8   3   0      214.67      187.75     13.46 o 
   0   4   0     2676.28     2479.70    184.02 o 
   2   4   0      456.05      392.47     21.11 o 
   4   4   0       33.93       40.82     10.33 o 
   6   4   0        0.11        0.72      0.69 o 
   2   5   0      413.13      423.53     26.42 o 
   4   5   0       23.61       11.53      6.04 o 
   6   5   0      514.63      479.63     39.57 o 
   0   6   0      121.27      120.22     41.77 o 
   2   6   0      735.13      743.80     65.07 o 
   4   6   0        5.85        1.12      3.00 o 
   1   1   1     3571.33     3686.46     28.38 o 
   3   1   1      310.46      305.38      4.34 o 
   4   1   1     3324.85     3524.74     58.71 o 
   5   1   1      400.20      456.43      7.87 o 
   6   1   1      534.28      541.36     16.21 o 
   7   1   1      105.70       90.73      6.06 o 
   8   1   1      694.03      751.16     58.34 o 
   9   1   1       16.68        6.83      2.68 o 
   1   2   1     2431.74     2346.81     18.09 o 
   2   2   1     2858.61     3098.90     32.63 o 
   3   2   1     1439.08     1497.55     27.19 o 
   4   2   1     4527.10     5035.65    147.16 o 
   5   2   1        0.45        0.52      0.51 o 
   6   2   1        0.13        0.52      0.58 o 
   7   2   1        6.03        4.03      1.83 o 
   8   2   1        5.74        2.24      2.30 o 
   9   2   1      184.32      151.19      9.71 o 
   1   3   1     1945.13     1886.48     27.94 o 
   2   3   1     1935.54     1800.06     31.52 o 
   3   3   1       58.70       47.44      1.32 o 
   4   3   1      187.17      167.35      4.98 o 
   5   3   1     1382.57     1510.87     46.27 o 
   6   3   1     3578.60     4210.81    286.58 o 
   7   3   1       16.20       19.38      3.25 o 
   8   3   1      234.15      183.42     15.73 o 
   1   4   1      253.84      275.95      9.54 o 
   2   4   1     1474.24     1683.63     40.62 o 
   3   4   1     1079.89     1190.88     32.40 o 
   4   4   1        9.04       15.43      2.09 o 
   5   4   1      147.32      154.06     11.48 o 
   6   4   1      115.55       71.89      7.13 o 
   7   4   1     1036.89     1020.72     63.62 o 
   1   5   1       70.08       57.83      3.07 o 
   2   5   1      811.69      810.32     48.15 o 
   3   5   1      800.83      919.56     33.87 o 
   4   5   1        0.58        1.29      0.59 o 
   5   5   1      415.25      402.42     28.66 o 
   6   5   1        3.51        0.64      0.52 o 
   1   6   1      323.72      349.05     12.47 o 
   2   6   1      552.64      565.06     38.93 o 
   3   6   1        3.28        1.32      1.12 o 
   4   6   1      303.23      279.54     33.79 o 
   1   0   2     4088.43     3944.15     67.95 o 
   2   0   2     5582.29     5403.89     88.25 o 
   3   0   2     4561.98     4589.07     93.37 o 
   4   0   2     1194.01     1334.97     45.48 o 
   5   0   2        6.28        9.05      1.25 o 
   6   0   2     2918.43     3470.96    164.16 o 
   7   0   2      664.98      834.73     43.79 o 
   8   0   2     1438.23     1400.50     85.81 o 
   9   0   2       93.30       87.17      8.88 o 
   0   1   2     2504.94     2350.87     27.29 o 
   1   1   2        2.75        2.70      0.35 o 
   2   1   2       29.46       41.93      8.26 o 
   3   1   2      397.46      461.49      6.68 o 
   4   1   2     3804.93     3928.29     58.12 o 
   5   1   2     1742.75     2005.45     31.82 o 
   6   1   2      122.02       96.83      8.52 o 
   7   1   2        0.30        0.33      0.47 o 
   8   1   2      196.15      246.80     21.23 o 
   9   1   2      357.75      392.52     26.31 o 
   0   2   2      901.18      881.62     13.78 o 
   1   2   2      212.10      213.50      2.23 o 
   2   2   2     1998.64     1998.68     22.42 o 
   3   2   2       14.44       23.90      3.85 o 
   4   2   2     2735.44     2050.38    309.46 o 
   5   2   2      133.35      154.99      5.47 o 
   6   2   2       76.45       91.71      3.86 o 
   7   2   2      742.49      895.30     37.45 o 
   8   2   2     1142.79     1294.37     46.26 o 
   9   2   2        0.97        0.61      0.37 o 
   0   3   2     4312.76     4467.56     87.42 o 
   1   3   2      640.41      819.80     12.76 o 
   2   3   2      183.97      188.88      3.92 o 
   3   3   2      196.71      196.18      3.63 o 
   4   3   2       55.33       49.77      1.69 o 
   5   3   2        0.23        0.87      1.12 o 
   6   3   2      192.81      333.32     31.50 o 
   7   3   2      175.70      194.98      9.66 o 
   8   3   2      765.27      804.52     61.40 o 
   0   4   2     1301.37     1429.35     61.15 o 
   1   4   2     1123.58     1368.67     51.31 o 
   2   4   2      301.97      303.85      9.85 o 
   3   4   2      186.33      200.33      8.00 o 
   4   4   2     2552.62     2730.73     85.96 o 
   5   4   2        0.60        3.28      0.91 o 
   6   4   2      255.31      244.04     11.46 o 
   7   4   2        0.81        0.63      0.97 o 
   0   5   2       14.61       17.18      6.25 o 
   1   5   2      456.82      530.20     22.09 o 
   2   5   2      849.93      880.74     64.45 o 
   3   5   2      301.17      295.25     13.57 o 
   4   5   2      831.66      904.68     48.70 o 
   5   5   2      113.14       83.99     22.19 o 
   6   5   2       89.38       80.20      7.34 o 
   0   6   2     3850.68     4331.97    177.91 o 
   1   6   2       47.03       31.04     12.64 o 
   2   6   2       90.61       77.39     18.71 o 
   3   6   2      225.64      221.89     18.58 o 
   4   6   2       11.37       10.22     10.55 o 
   1   1   3     4324.97     4307.85     39.09 o 
   2   1   3        1.93        9.99      1.18 o 
   3   1   3      588.64      775.64     10.92 o 
   4   1   3        2.92        6.54      0.92 o 
   5   1   3     2490.24     2651.22     73.17 o 
   6   1   3     2054.24     2192.80     55.98 o 
   7   1   3      183.48      200.00     14.04 o 
   8   1   3      393.85      424.72     27.77 o 
   9   1   3       19.36        7.08      4.27 o 
   1   2   3      610.59      546.14      6.36 o 
   2   2   3      278.77      269.19      3.90 o 
   3   2   3     7392.69     8033.92    110.12 o 
   4   2   3     1587.99     1806.94     49.64 o 
   5   2   3      331.55      304.09      9.10 o 
   6   2   3      505.51      560.65     19.29 o 
   7   2   3     1045.91     1126.34     53.81 o 
   8   2   3       19.01       22.36      4.37 o 
   1   3   3     3586.88     3633.59     53.38 o 
   2   3   3     2722.01     2509.91     38.61 o 
   3   3   3     2695.12     2493.49     38.04 o 
   4   3   3       75.68       76.91      2.33 o 
   5   3   3     2233.19     2472.27     75.31 o 
   6   3   3      722.36      777.09     38.52 o 
   7   3   3      212.17      222.89     11.89 o 
   8   3   3      121.06      113.23      7.51 o 
   1   4   3     4814.71     4839.31    144.21 o 
   2   4   3      340.68      362.32      9.78 o 
   3   4   3     1264.47     1318.80     38.02 o 
   4   4   3      276.81      345.27     29.59 o 
   5   4   3      988.73     1112.91     34.43 o 
   6   4   3      398.27      396.88     13.02 o 
   7   4   3      765.73      823.69     45.00 o 
   1   5   3     2154.73     2420.00     76.79 o 
   2   5   3     2103.24     2443.09    105.88 o 
   3   5   3     1453.31     1623.07     64.02 o 
   4   5   3       68.32       61.44      5.99 o 
   5   5   3      501.58      505.56     35.16 o 
   6   5   3      368.26      367.50     25.40 o 
   1   6   3      597.94      651.63     24.50 o 
   2   6   3      138.08      146.19     11.80 o 
   3   6   3      840.00      893.97     55.17 o 
   4   6   3        2.59        1.28      2.87 o 
   0   0   4        4.15        6.00      0.69 o 
   1   0   4     1489.69     1426.26     17.76 o 
   2   0   4     3529.82     3191.41     43.00 o 
   3   0   4      798.16      755.02     62.03 o 
   4   0   4    10844.56    11146.59    241.18 o 
   5   0   4       10.67       11.79      2.10 o 
   6   0   4       67.79       66.89      3.60 o 
   7   0   4     1693.37     2036.75    102.60 o 
   8   0   4       18.68        8.63      2.40 o 
   9   0   4       78.44       85.13      7.09 o 
   0   1   4     1649.98     1497.75     25.57 o 
   1   1   4      366.02      411.74      6.74 o 
   2   1   4     5688.93     5720.62     54.15 o 
   3   1   4       24.43       20.29      0.85 o 
   4   1   4      728.48      808.19     14.39 o 
   5   1   4      401.98      497.36     19.65 o 
   6   1   4      615.07      694.17     28.72 o 
   7   1   4      184.88      201.97     13.25 o 
   8   1   4      422.36      401.95     22.92 o 
   9   1   4      605.74      697.74     45.52 o 
   0   2   4    21460.39    22147.60    576.70 o 
   1   2   4      500.00      584.88      7.02 o 
   2   2   4       45.94       51.53      1.49 o 
   3   2   4     1356.37     1530.59     32.76 o 
   4   2   4      171.38      189.02      9.46 o 
   5   2   4      292.63      337.54      9.76 o 
   6   2   4     1343.84     1532.10     44.77 o 
   7   2   4       59.37       69.01      6.90 o 
   8   2   4      358.45      393.47     24.15 o 
   0   3   4        2.77        0.38      0.34 o 
   1   3   4     2142.21     2351.25     35.07 o 
   2   3   4      897.37      947.18     16.27 o 
   3   3   4      226.24      239.87      7.28 o 
   4   3   4      397.28      422.64     10.17 o 
   5   3   4      295.96      308.77     14.41 o 
   6   3   4        2.89        1.47      0.92 o 
   7   3   4        0.56        1.03      0.67 o 
   8   3   4       26.08       17.21      3.63 o 
   0   4   4     2009.02     2148.31     78.78 o 
   1   4   4        0.59        0.07      1.01 o 
   2   4   4      250.94      265.23      7.35 o 
   3   4   4      504.55      560.43     18.26 o 
   4   4   4     1019.53     1063.52     96.27 o 
   5   4   4       22.43        8.78      1.94 o 
   6   4   4      199.35      183.98      7.21 o 
   7   4   4        8.57        2.20      1.89 o 
   0   5   4      566.86      622.96     27.06 o 
   1   5   4        5.63        4.56      2.24 o 
   2   5   4      394.85      395.73     18.53 o 
   3   5   4      116.40      113.96     15.74 o 
   4   5   4      254.47      286.20     14.94 o 
   5   5   4       21.09        9.80      5.25 o 
   6   5   4       33.41       34.69      9.51 o 
   0   6   4        9.57        5.93      3.28 o 
   1   6   4      198.32      195.63     12.78 o 
   2   6   4      104.21      100.88     17.75 o 
   3   6   4       45.65       39.27      4.18 o 
   1   1   5        3.26        3.20      0.83 o 
   2   1   5    19145.40    21042.75    276.74 o 
   3   1   5      475.50      525.51      7.73 o 
   4   1   5     1268.17     1251.75     48.64 o 
   5   1   5       48.30       59.37      3.88 o 
   6   1   5      929.92     1141.71     46.87 o 
   7   1   5       14.32        9.81      2.06 o 
   8   1   5       44.27       31.95      4.25 o 
   9   1   5       54.44       33.18      4.18 o 
   1   2   5      267.84      305.58      4.28 o 
   2   2   5       13.66        8.01      0.95 o 
   3   2   5      154.73      143.00      3.49 o 
   5   2   5      286.82      314.57      8.47 o 
   6   2   5      176.16      195.21      9.40 o 
   7   2   5      164.49      165.91      8.80 o 
   8   2   5      770.30      950.74     55.52 o 
   1   3   5      563.60      595.69      8.85 o 
   2   3   5     5019.74     4954.44     63.77 o 
   3   3   5      157.34      177.84      4.87 o 
   4   3   5      419.37      416.88     10.11 o 
   5   3   5      356.01      341.27     11.06 o 
   6   3   5       14.90       14.81      2.26 o 
   7   3   5       33.29       30.47      3.98 o 
   8   3   5      513.73      562.66     28.85 o 
   1   4   5      324.07      341.70      9.69 o 
   2   4   5      268.40      283.98      8.01 o 
   3   4   5      638.05      656.84     21.03 o 
   4   4   5     2958.43     3123.20     82.97 o 
   5   4   5        7.40        7.90      1.74 o 
   6   4   5       27.70       37.26      4.83 o 
   7   4   5       77.90       43.68      3.48 o 
   1   5   5      369.29      384.53     16.19 o 
   2   5   5       14.82       10.87      3.12 o 
   3   5   5       59.13       49.11      5.21 o 
   4   5   5      342.26      353.60     19.45 o 
   5   5   5      118.04      103.14     16.18 o 
   6   5   5      906.22     1041.99     82.75 o 
   1   6   5      110.34       98.64     17.28 o 
   2   6   5      879.69      970.93     65.04 o 
   3   6   5       34.90       24.85      2.86 o 
   4   6   5       45.63       27.63     12.64 o 
   0   0   6      803.82      798.97     23.47 o 
   1   0   6     1015.61      900.95     10.61 o 
   2   0   6    10823.08    10881.07    159.15 o 
   3   0   6        8.84        6.91      0.88 o 
   4   0   6    19849.15    21340.61    425.22 o 
   5   0   6     1000.77      131.06     10.77 o 
   6   0   6      181.78        0.00      0.02 o 
   7   0   6      999.22     1169.06     66.22 o 
   8   0   6      471.64      386.51     21.69 o 
   9   0   6        2.15        0.74      1.43 o 
   0   1   6     8505.41     8220.61    159.77 o 
   2   1   6     6895.17     6657.58     63.16 o 
   3   1   6     1890.10     1829.77     26.96 o 
   4   1   6     2269.30     2242.31     41.84 o 
   5   1   6      514.77      607.79     23.27 o 
   6   1   6     3102.22     3198.80    128.23 o 
   7   1   6       18.93       16.05      3.28 o 
   8   1   6      267.80      362.60     11.72 o 
   9   1   6      186.58      202.62     11.38 o 
   0   2   6    29468.94    30219.71    753.30 o 
   1   2   6     3102.96     2987.67     35.58 o 
   2   2   6      951.06      991.78     14.66 o 
   3   2   6     2037.22     2184.50     44.96 o 
   4   2   6        0.15        1.67      0.89 o 
   5   2   6        6.17        5.56      1.24 o 
   6   2   6     1679.64     1968.21     62.40 o 
   7   2   6        8.38        9.78      1.81 o 
   8   2   6      821.49      890.71     52.29 o 
   0   3   6       31.04       20.21      1.19 o 
   1   3   6     3160.19     3312.64     45.90 o 
   2   3   6     3054.96     3115.50     48.37 o 
   3   3   6       19.37       21.45      1.21 o 
   4   3   6      479.20      527.66     13.29 o 
   5   3   6      238.74      255.00      9.39 o 
   6   3   6       29.40       29.70      3.81 o 
   7   3   6       53.61       48.52      5.29 o 
   8   3   6       58.46       47.00      4.82 o 
   0   4   6      346.32      347.45     13.83 o 
   1   4   6       20.86       19.44      1.30 o 
   2   4   6       45.45       37.76      1.94 o 
   3   4   6      591.74      645.11     20.80 o 
   4   4   6      950.00     1095.06     33.49 o 
   5   4   6      187.79      184.17     10.24 o 
   6   4   6      207.03      195.16      9.54 o 
   7   4   6       52.93       41.87      3.65 o 
   0   5   6       44.30       40.65      5.82 o 
   1   5   6        7.52        6.11      3.57 o 
   2   5   6      305.97      304.12     15.08 o 
   3   5   6      144.97      135.42     13.42 o 
   4   5   6      644.28      656.69     17.78 o 
   5   5   6      138.69      141.54      9.54 o 
   6   5   6       60.54       26.50      7.84 o 
   0   6   6       87.09       67.38     13.77 o 
   1   6   6      155.07      141.21     10.63 o 
   2   6   6      540.60      509.98     35.26 o 
   3   6   6        4.86        0.07      0.33 o 
   4   6   6      693.88      761.73     55.54 o 
   1   1   7       29.23       23.60      0.74 o 
   2   1   7     1493.88     1321.55     18.41 o 
   4   1   7      591.00      634.49     10.41 o 
   5   1   7      426.09      493.89     17.06 o 
   6   1   7     1285.86     1439.19     68.26 o 
   7   1   7      438.29      468.83     24.64 o 
   8   1   7      197.02      169.74      6.97 o 
   9   1   7       31.10       23.36      2.62 o 
   1   2   7      207.30      203.62      3.53 o 
   2   2   7      899.40      902.47     13.96 o 
   3   2   7      832.33      855.75     16.00 o 
   4   2   7      192.10      252.54      8.86 o 
   5   2   7     1854.77     2076.73     62.99 o 
   6   2   7        7.28       12.02      2.20 o 
   7   2   7      270.37      307.76     10.61 o 
   8   2   7       29.89       27.47     10.97 o 
   1   3   7      786.52      837.05     13.14 o 
   2   3   7     2065.21     2038.55     49.00 o 
   3   3   7     2623.22     2676.56     69.01 o 
   4   3   7       66.24       57.88      2.98 o 
   5   3   7      488.37      461.51     15.87 o 
   6   3   7      430.73      404.48     16.07 o 
   7   3   7      196.39      176.23      7.18 o 
   8   3   7      568.60      615.62     40.36 o 
   1   4   7     2877.80     3033.83     71.89 o 
   2   4   7       72.02       61.66      2.28 o 
   3   4   7      522.86      483.92     15.84 o 
   4   4   7        0.78        2.35      2.40 o 
   5   4   7      269.44      309.60     12.73 o 
   6   4   7      789.50      829.12     30.80 o 
   7   4   7      162.85      135.79      8.22 o 
   1   5   7     1829.98     2087.13    101.23 o 
   2   5   7      953.99     1029.76     50.83 o 
   3   5   7      253.96      250.31     10.52 o 
   4   5   7      225.78      211.98      8.25 o 
   5   5   7      176.24      141.99      7.58 o 
   6   5   7      576.92      716.17     52.48 o 
   1   6   7      218.22      181.98     13.59 o 
   2   6   7      226.05      217.54     13.35 o 
   3   6   7      613.72      682.55     43.66 o 
   0   0   8       89.21       76.14      2.52 o 
   1   0   8       12.66       28.78      0.92 o 
   2   0   8     3730.89     3471.73     38.32 o 
   3   0   8     2710.64     2495.71     59.48 o 
   4   0   8     1016.17     1003.12     33.13 o 
   5   0   8      168.78        0.00      0.02 o 
   6   0   8       55.97       59.46     12.85 o 
   7   0   8        1.21        0.97      0.64 o 
   8   0   8      593.55      592.77     28.87 o 
   9   0   8     1352.44     1800.21    146.85 o 
   0   1   8     4630.23     4202.18     57.20 o 
   1   1   8      592.86      635.69      8.89 o 
   2   1   8      161.62      182.98      4.10 o 
   3   1   8      132.77        0.02      0.48 o 
   4   1   8      210.09      210.79      6.54 o 
   5   1   8      344.70      303.02     11.01 o 
   6   1   8       68.23       65.09     37.03 o 
   7   1   8      751.80     1123.94     63.97 o 
   8   1   8      148.54      113.23     14.49 o 
   9   1   8       11.94        3.24      1.18 o 
   0   2   8     1098.42     1016.51     34.26 o 
   1   2   8       30.09       24.38      0.90 o 
   2   2   8      408.90      440.88      7.78 o 
   3   2   8       13.87       14.15      0.78 o 
   4   2   8     1391.09     1408.00     39.63 o 
   5   2   8      794.68       -0.02      0.35 o 
   6   2   8      805.24      835.89     23.45 o 
   7   2   8      283.90      246.85     11.36 o 
   8   2   8      532.64      557.14     38.55 o 
   0   3   8       83.92       59.87      2.45 o 
   1   3   8       70.54       90.53      2.29 o 
   2   3   8      476.16      564.80     17.13 o 
   3   3   8      300.91      382.61     58.18 o 
   4   3   8     1012.20     1081.75     36.74 o 
   5   3   8        0.52        2.02      0.50 o 
   6   3   8      167.65      185.23     10.48 o 
   7   3   8       31.05       39.22      8.19 o 
   8   3   8       17.47        7.85      4.75 o 
   0   4   8     3879.91     3897.78    116.34 o 
   1   4   8      337.04      437.39     13.48 o 
   2   4   8       85.39       86.13      3.79 o 
   3   4   8        9.05        5.13      1.55 o 
   4   4   8      994.81     1124.63     45.31 o 
   5   4   8        0.38        1.98      1.99 o 
   6   4   8       18.57        8.57      3.55 o 
   7   4   8       32.72       21.19      4.29 o 
   0   5   8      239.19      252.31     18.84 o 
   1   5   8      212.82      252.44     14.11 o 
   2   5   8       14.88       14.33     10.45 o 
   3   5   8        3.05        0.65      1.64 o 
   4   5   8      229.78      228.40      7.18 o 
   5   5   8       15.84       10.63      2.30 o 
   0   6   8     1004.92     1151.88    133.35 o 
   1   6   8       35.18       24.80      6.17 o 
   2   6   8       67.53       51.41      5.30 o 
   3   6   8       36.12       28.69     12.37 o 
   1   1   9     7352.33     7078.25     64.16 o 
   2   1   9     4662.67     4423.88     54.91 o 
   3   1   9        6.61        8.56      0.79 o 
   4   1   9      253.92      254.34      5.29 o 
   5   1   9      212.99      236.92      7.10 o 
   6   1   9     1139.24     1278.52     52.44 o 
   7   1   9      729.68      754.15     43.86 o 
   8   1   9      310.05      342.35     10.69 o 
   9   1   9        6.95        2.55      1.22 o 
   1   2   9     5471.10     5215.13     80.21 o 
   2   2   9      151.88      160.71     18.57 o 
   3   2   9     1219.29     1270.61     33.49 o 
   4   2   9        6.07       12.22     16.07 o 
   5   2   9      888.26      980.32     30.61 o 
   6   2   9      213.27      224.45      8.08 o 
   7   2   9       27.38       14.79      2.45 o 
   8   2   9        1.60        0.69      0.87 o 
   1   3   9     1717.08     1635.20     24.24 o 
   2   3   9     3112.09     3211.01     94.17 o 
   3   3   9     4679.44     4863.61    158.16 o 
   4   3   9      543.00      603.95     22.75 o 
   5   3   9      545.72      598.59     18.66 o 
   6   3   9      749.95      879.82     36.85 o 
   7   3   9      514.71      523.13     36.56 o 
   8   3   9       74.96       61.15      5.36 o 
   1   4   9     2514.71     2428.93     61.64 o 
   2   4   9      666.61      741.14     23.06 o 
   3   4   9      489.08      524.58     15.33 o 
   4   4   9        5.75        3.86      2.40 o 
   5   4   9     2071.60     2283.34     82.72 o 
   6   4   9       39.85       38.04      6.77 o 
   7   4   9     1105.25     1303.87    101.58 o 
   1   5   9      710.58      787.18     45.04 o 
   2   5   9     1434.17     1642.27     76.79 o 
   3   5   9     1432.54     1482.11    111.20 o 
   4   5   9       81.14       75.08      6.69 o 
   5   5   9      955.12     1088.14     52.03 o 
   1   6   9      248.38      223.78     14.19 o 
   2   6   9      486.58      563.10     35.79 o 
   3   6   9     1194.37     1337.98     84.21 o 
   1   0  10     2044.51     1900.04     24.39 o 
   2   0  10     4816.07     4721.83     71.77 o 
   3   0  10     2078.56     2102.25     37.22 o 
   4   0  10     1356.69     1473.46     32.60 o 
   5   0  10       54.19       37.18     13.20 o 
   6   0  10     1698.47     1849.13     75.41 o 
   7   0  10      123.47      176.59     18.64 o 
   8   0  10     2058.21     2513.50    148.42 o 
   9   0  10      463.65      463.78     29.72 o 
   0   1  10     5795.29     5462.34     83.33 o 
   1   1  10       95.92      101.32      3.45 o 
   2   1  10     3782.06     3465.63     45.36 o 
   3   1  10      128.93      122.81      2.59 o 
   4   1  10     2037.22     2044.56     49.38 o 
   5   1  10      462.82      596.09     16.26 o 
   6   1  10      330.45      365.08     18.34 o 
   7   1  10      135.99      132.84     12.69 o 
   8   1  10       62.60       55.25      9.38 o 
   0   2  10     3383.58     3451.53     75.60 o 
   1   2  10      946.12     1020.23     19.13 o 
   2   2  10     2528.33     2444.07     45.00 o 
   3   2  10        9.91        6.33      1.03 o 
   4   2  10     8448.39     8679.88    257.87 o 
   5   2  10      771.90      859.25     29.29 o 
   6   2  10        2.21        1.57      0.93 o 
   7   2  10        8.13        6.92      2.41 o 
   8   2  10       16.65        4.62      1.56 o 
   0   3  10      918.78     1013.38     22.02 o 
   1   3  10      172.82      202.48      4.64 o 
   2   3  10      120.12      137.69     11.86 o 
   3   3  10        8.35        9.75      3.30 o 
   4   3  10        6.61        8.44      0.96 o 
   5   3  10      233.76      230.54      9.01 o 
   6   3  10     1193.89     1416.85     52.21 o 
   7   3  10      263.21      290.29     16.33 o 
   8   3  10      303.90      279.02     21.75 o 
   0   4  10     3222.68     3506.51    105.20 o 
   1   4  10      119.82      117.90      4.85 o 
   2   4  10      333.38      383.46     12.00 o 
   3   4  10       54.38       38.73      3.85 o 
   4   4  10      416.62      464.30     21.49 o 
   5   4  10        0.12        1.10      1.21 o 
   6   4  10      538.11      564.09     30.11 o 
   7   4  10       32.07       22.80      4.93 o 
   0   5  10     2566.48     3093.80    172.48 o 
   1   5  10      670.69      699.50     29.50 o 
   2   5  10      199.89      247.93     17.17 o 
   3   5  10       14.20        7.98      3.57 o 
   4   5  10      155.12      170.43      6.08 o 
   5   5  10      158.52      160.38      9.05 o 
   0   6  10      219.71      190.09     24.65 o 
   1   6  10      260.62      249.71     14.60 o 
   2   6  10      207.27      199.02     21.67 o 
   3   6  10        6.40       -3.24      2.62 o 
   1   1  11       17.37       22.49      1.58 o 
   2   1  11    14732.86    15001.64    220.75 o 
   3   1  11       12.97       21.98      0.97 o 
   4   1  11       14.70       11.05      2.12 o 
   5   1  11      114.69      128.81      4.50 o 
   6   1  11     2406.05     2755.99     87.12 o 
   7   1  11      210.77      232.56      9.09 o 
   8   1  11     1259.62     1349.70     77.53 o 
   1   2  11      187.72      254.20      4.70 o 
   2   2  11       10.73       26.36      4.18 o 
   3   2  11      287.53      353.64      6.51 o 
   4   2  11      343.15      474.14     37.93 o 
   5   2  11      294.59      292.11     10.84 o 
   6   2  11     1437.62     1609.87     59.30 o 
   7   2  11        0.01        0.50      0.26 o 
   8   2  11      344.52      267.25     12.95 o 
   1   3  11        2.97        2.35      0.50 o 
   2   3  11     4109.61     4398.43    142.75 o 
   3   3  11      325.26      301.99     10.57 o 
   4   3  11     2562.41     2696.82     81.83 o 
   5   3  11       18.67       16.14      2.33 o 
   6   3  11      790.63      956.72     36.65 o 
   7   3  11        0.63        0.00      0.60 o 
   1   4  11      544.69      584.20     21.80 o 
   2   4  11     2203.60     2458.60     99.88 o 
   3   4  11       31.40       33.78      2.58 o 
   4   4  11      574.76      609.32     27.86 o 
   5   4  11        0.12        0.23      0.24 o 
   6   4  11       35.46       21.96      6.73 o 
   7   4  11       22.04       12.32      4.29 o 
   1   5  11      167.51      171.83     12.03 o 
   2   5  11      394.68      452.79     23.21 o 
   3   5  11        2.85        1.31      1.45 o 
   4   5  11       10.94        4.04      1.49 o 
   5   5  11        6.76        1.23      0.58 o 
   1   6  11        2.60        0.27      0.88 o 
   2   6  11      783.95      924.32     60.02 o 
   3   6  11       70.66       53.01      4.62 o 
   0   0  12    26987.66    27017.96   1170.98 o 
   1   0  12      399.99      415.57      6.97 o 
   2   0  12     4876.92     4534.66     70.12 o 
   3   0  12     1857.34     1931.05     32.74 o 
   4   0  12      781.71      825.04     15.46 o 
   5   0  12       39.75       60.02      2.74 o 
   6   0  12     5146.30     5195.09    443.92 o 
   7   0  12        2.71        0.24      0.43 o 
   8   0  12     2815.89     3475.11    362.09 o 
   0   1  12     6460.91     6144.61    116.24 o 
   1   1  12      552.30      624.82      9.47 o 
   2   1  12     1737.80     1612.09    127.79 o 
   3   1  12      150.32      180.81      4.52 o 
   4   1  12     4785.71     4745.14    130.02 o 
   5   1  12      175.96      156.90      4.84 o 
   6   1  12      852.43     1060.29     31.83 o 
   7   1  12        7.67       23.00      4.24 o 
   8   1  12       46.13       49.21      8.60 o 
   0   2  12     3519.84     3414.30     74.90 o 
   1   2  12      359.36      387.43      6.93 o 
   2   2  12     6187.88     5893.36    109.30 o 
   3   2  12        2.96        1.17      6.14 o 
   4   2  12     7295.17     7309.25    171.70 o 
   5   2  12       12.48       25.28      1.90 o 
   6   2  12      126.04      119.06     14.34 o 
   7   2  12        7.37        1.30      0.70 o 
   8   2  12        1.64        0.27      0.19 o 
   0   3  12     5265.50     4997.13    209.22 o 
   1   3  12        7.51        9.58      1.25 o 
   2   3  12      191.57      197.83     17.90 o 
   3   3  12      307.44      289.14      8.58 o 
   4   3  12      164.42      176.93     13.58 o 
   5   3  12       20.53       20.62      2.31 o 
   6   3  12      725.42      798.00     47.26 o 
   7   3  12      269.09      289.56     16.21 o 
   0   4  12     3825.50     3966.60    152.51 o 
   1   4  12       26.53       21.03      3.02 o 
   2   4  12      185.86      156.61     16.47 o 
   3   4  12      141.10      126.69     12.39 o 
   4   4  12      698.40      812.16     30.53 o 
   5   4  12       40.83       12.94     13.76 o 
   6   4  12      198.55      204.11     11.86 o 
   0   5  12     4593.02     4801.57    290.70 o 
   1   5  12       69.32       57.09      7.34 o 
   2   5  12      155.11      167.81     14.82 o 
   3   5  12      121.08       92.89      9.00 o 
   4   5  12      141.99      155.52     11.95 o 
   5   5  12        6.22        1.31      0.88 o 
   0   6  12      386.30      384.44     43.80 o 
   1   6  12      321.75      301.77     35.18 o 
   2   6  12      868.77      826.49     65.37 o 
   1   1  13      467.36      524.61      9.18 o 
   2   1  13     2899.58     2673.46     38.57 o 
   3   1  13      671.10      704.74     11.60 o 
   4   1  13      848.34      951.18     27.25 o 
   5   1  13        1.74        0.24      0.20 o 
   6   1  13     1043.14     1155.57     29.91 o 
   7   1  13      386.82      442.87     20.12 o 
   8   1  13      998.40     1108.23     53.08 o 
   1   2  13     1552.50     1463.08     20.45 o 
   2   2  13      657.23      719.51     16.35 o 
   3   2  13      528.55      548.91     16.07 o 
   4   2  13      155.20      135.24     21.22 o 
   5   2  13     1450.08     1687.21     49.14 o 
   6   2  13      739.76      811.03     36.26 o 
   7   2  13        3.27        1.17      0.77 o 
   8   2  13       19.42        7.82      3.09 o 
   1   3  13     1386.69     1333.13     34.75 o 
   2   3  13     3665.83     3461.41    112.59 o 
   3   3  13     2346.42     2593.30     60.28 o 
   4   3  13     1435.81     1593.32     51.20 o 
   5   3  13      135.83      127.18     10.60 o 
   6   3  13      596.24      677.37     31.01 o 
   7   3  13      789.68      886.05     42.74 o 
   1   4  13     2173.72     2458.65     77.35 o 
   2   4  13     2306.62     2625.82     92.89 o 
   3   4  13      329.55      281.15     13.53 o 
   4   4  13       20.57       25.78     10.94 o 
   5   4  13     1265.93     1420.26     44.05 o 
   6   4  13        7.43        1.23      0.65 o 
   1   5  13      648.07      622.87     26.77 o 
   2   5  13     1628.05     1679.56    178.40 o 
   3   5  13     1276.12     1445.43     51.33 o 
   4   5  13       29.95       24.13      6.52 o 
   5   5  13      347.66      341.79     16.49 o 
   1   6  13      360.18      342.45     23.25 o 
   2   6  13      534.80      555.28     44.42 o 
   0   0  14      186.20      165.64      5.03 o 
   1   0  14     7253.02     7538.13    146.35 o 
   2   0  14      341.94      370.59      6.87 o 
   3   0  14      947.59     1278.27     20.79 o 
   4   0  14     2127.04     2014.23     66.07 o 
   5   0  14       55.74       43.02      2.47 o 
   6   0  14      409.99      422.81     14.81 o 
   7   0  14      231.42      306.09     17.65 o 
   8   0  14      540.53      580.02     36.63 o 
   0   1  14      289.91      328.41      7.90 o 
   1   1  14     2107.06     2294.91     41.60 o 
   2   1  14      460.14      509.39     12.70 o 
   3   1  14      884.23     1067.42     16.85 o 
   4   1  14      401.05      399.63     11.53 o 
   5   1  14      708.22      893.32     26.31 o 
   6   1  14        0.07        3.32      2.65 o 
   7   1  14      632.15      681.06     28.07 o 
   8   1  14        0.58        1.91      0.74 o 
   0   2  14     3465.15     3369.25    113.15 o 
   1   2  14       16.32       41.12      1.26 o 
   2   2  14      413.09      424.25      7.79 o 
   3   2  14     1153.68     1360.53     38.12 o 
   4   2  14      799.10      834.69     19.40 o 
   5   2  14       22.46       27.42      4.90 o 
   6   2  14       39.33       53.29      5.20 o 
   7   2  14      376.19      439.93     13.96 o 
   8   2  14      558.72      476.16     27.58 o 
   0   3  14      563.18      585.36     25.97 o 
   1   3  14      199.93      252.70      8.01 o 
   2   3  14        5.36        3.73      1.61 o 
   3   3  14      481.44      514.26     17.55 o 
   4   3  14       60.96       67.89      3.10 o 
   5   3  14      358.81      391.63     13.19 o 
   6   3  14      144.24      102.64      8.65 o 
   7   3  14      119.95      100.48      5.77 o 
   0   4  14     1544.64     1642.56     67.71 o 
   1   4  14       66.31       85.18     13.58 o 
   2   4  14       14.48       10.06     22.61 o 
   3   4  14       97.79       93.06      8.69 o 
   4   4  14     1443.87     1529.35     55.90 o 
   5   4  14        0.31        0.00      1.06 o 
   6   4  14      187.77      164.45      8.53 o 
   0   5  14      284.83      283.11     23.27 o 
   1   5  14       23.16       49.47      7.20 o 
   2   5  14       26.89       16.97     12.12 o 
   3   5  14       38.74       32.35      7.18 o 
   4   5  14      195.61      210.52     12.87 o 
   5   5  14       15.06       13.95      3.18 o 
   0   6  14     1186.37     1334.50    145.74 o 
   1   6  14        1.30        0.10      0.54 o 
   2   6  14       15.07        6.82      4.87 o 
   1   1  15       14.65       10.17      1.37 o 
   2   1  15     2489.42     2342.73     34.99 o 
   3   1  15     1725.89     1757.49     50.25 o 
   4   1  15       62.20       63.59      2.93 o 
   5   1  15       75.22       79.25      2.83 o 
   6   1  15     1289.98     1438.42     62.96 o 
   7   1  15      287.58      261.42     12.56 o 
   8   1  15        4.28        0.47      0.47 o 
   1   2  15     1197.42     1219.34     32.15 o 
   2   2  15       48.17       48.01      3.73 o 
   3   2  15      110.45      117.53      4.93 o 
   4   2  15        0.89        1.72      0.98 o 
   5   2  15     2661.97     2849.30    116.53 o 
   6   2  15        0.06        1.78      1.49 o 
   7   2  15      163.18      187.67     10.12 o 
   8   2  15       79.91       82.06      6.37 o 
   1   3  15     1441.10     1524.34     42.19 o 
   2   3  15     1176.19     1215.76     34.41 o 
   3   3  15     2192.12     2297.73     65.36 o 
   4   3  15       15.93       12.23      1.65 o 
   5   3  15      281.53      297.77     10.38 o 
   6   3  15      458.88      479.06     12.55 o 
   7   3  15      785.40      751.73     34.36 o 
   1   4  15     2074.72     2283.69     71.96 o 
   2   4  15       56.84       49.39      5.16 o 
   3   4  15     1224.54     1313.89     64.31 o 
   4   4  15        2.17        0.35      0.88 o 
   5   4  15      561.55      559.61     29.91 o 
   6   4  15      388.76      411.73     19.50 o 
   1   5  15     1481.74     1589.73     84.44 o 
   2   5  15      376.33      395.17     14.09 o 
   3   5  15      534.79      498.51     34.39 o 
   4   5  15      362.93      410.48     26.94 o 
   1   6  15      423.44      342.01     25.99 o 
   0   0  16     1824.41     1993.09     51.69 o 
   1   0  16     1248.14     1605.48     32.65 o 
   2   0  16     4713.88     4678.75    109.48 o 
   3   0  16      111.99      169.87      7.14 o 
   4   0  16     8619.51     8597.78    369.12 o 
   5   0  16     1084.28     1410.24     57.81 o 
   6   0  16      427.43      411.33     19.12 o 
   7   0  16       13.00        9.34      2.83 o 
   8   0  16      140.32      147.12     10.92 o 
   0   1  16     3932.40     3787.99     78.22 o 
   1   1  16      214.86        0.00      0.02 o 
   2   1  16     1228.14     1281.53     21.38 o 
   3   1  16     1073.08       88.48      7.73 o 
   4   1  16     1938.17     2029.08     61.38 o 
   5   1  16       73.62       86.22      2.93 o 
   6   1  16     1492.62     1778.72     70.93 o 
   7   1  16      294.48      344.33     11.52 o 
   8   1  16      208.72      169.73      8.85 o 
   0   2  16     9357.73     8735.32    175.44 o 
   1   2  16      341.95      433.63     12.83 o 
   2   2  16     1357.64     1429.42     38.58 o 
   3   2  16       97.97      114.07      4.48 o 
   4   2  16      133.18      138.34      6.08 o 
   5   2  16      166.49      199.61     23.61 o 
   6   2  16      947.37      968.78     73.90 o 
   7   2  16       10.44        4.42      1.32 o 
   0   3  16      448.84      486.82     17.51 o 
   1   3  16      595.81      647.33     18.74 o 
   2   3  16     1131.40     1153.73     42.66 o 
   3   3  16       40.62       25.84      1.67 o 
   4   3  16      340.95      323.00     12.88 o 
   5   3  16        1.57        0.53      0.35 o 
   6   3  16       53.51       37.01      4.12 o 
   7   3  16      155.47      177.36      9.11 o 
   0   4  16       87.80       84.18      6.33 o 
   1   4  16      309.17      302.22     15.61 o 
   2   4  16       33.51       21.48      3.51 o 
   3   4  16      327.38      335.05     13.24 o 
   4   4  16      582.26      666.74     33.05 o 
   5   4  16       88.45       59.73      9.94 o 
   6   4  16       54.50       50.66      4.23 o 
   0   5  16       27.29       24.03      4.22 o 
   1   5  16      249.06      252.62     14.08 o 
   2   5  16       22.56       12.94      3.64 o 
   3   5  16      316.13      269.32     16.97 o 
   4   5  16      311.09      297.21     20.55 o 
   0   6  16        2.45        0.19      0.84 o 
   2   1  17     5222.18     5056.34     78.27 o 
   3   1  17        0.11        0.69      0.34 o 
   4   1  17     2510.03     2648.65     67.19 o 
   5   1  17        5.26        1.46      0.56 o 
   6   1  17      202.56      290.69     35.48 o 
   7   1  17      307.12      334.22      9.64 o 
   8   1  17      104.18       87.73      5.75 o 
   1   2  17      299.68      307.36     10.20 o 
   2   2  17     1305.21     1422.09     39.54 o 
   3   2  17        0.15        0.15      0.55 o 
   4   2  17      390.56      397.07     11.74 o 
   5   2  17      424.57      463.44     20.22 o 
   6   2  17      387.82      423.75     23.79 o 
   7   2  17        1.20        0.19      0.18 o 
   1   3  17       37.34       32.31      2.65 o 
   2   3  17     1914.31     1944.58     70.86 o 
   3   3  17      100.96      112.30     11.32 o 
   4   3  17        0.07        0.09      0.35 o 
   5   3  17       13.31        6.40      1.65 o 
   6   3  17       82.78       62.73      9.42 o 
   7   3  17       16.87        5.12      1.46 o 
   1   4  17      237.54      235.34     18.59 o 
   2   4  17      351.30      315.40     19.64 o 
   3   4  17        4.58        1.90      1.26 o 
   4   4  17      836.59      818.87     38.32 o 
   5   4  17      107.92       88.41     14.02 o 
   6   4  17      197.93      196.61     12.23 o 
   1   5  17      196.76      190.83      9.97 o 
   2   5  17      152.12      147.16      8.92 o 
   3   5  17        9.03        3.41      1.83 o 
   4   5  17      100.95      110.69      8.66 o 
   0   0  18       97.88      133.48      5.32 o 
   1   0  18      518.54      606.15     14.34 o 
   2   0  18     8324.63     8203.90    394.53 o 
   3   0  18       23.20       26.21      2.71 o 
   4   0  18     3772.64     3981.01    252.01 o 
   5   0  18       34.23       21.79      3.30 o 
   6   0  18      150.04      158.10     12.28 o 
   7   0  18      143.00      144.30      9.31 o 
   8   0  18      285.97      267.58     20.79 o 
   0   1  18     6850.36       34.52      3.79 o 
   1   1  18        5.63        7.42      5.82 o 
   2   1  18     1259.51     1345.44     31.87 o 
   3   1  18        5.02       10.43      1.81 o 
   4   1  18      722.06      744.21     25.35 o 
   5   1  18       70.59       68.70      2.57 o 
   6   1  18      662.30      770.22     24.71 o 
   7   1  18      150.28      145.39      7.40 o 
   0   2  18     6867.71     6138.04    209.13 o 
   1   2  18      373.49      389.22     17.30 o 
   2   2  18      143.53      167.10      5.94 o 
   3   2  18       17.25       15.39      1.14 o 
   4   2  18       22.80       11.96      2.18 o 
   5   2  18      505.40      582.74     24.27 o 
   6   2  18     1657.26     1855.07     46.26 o 
   7   2  18        1.28        0.17      0.32 o 
   0   3  18      847.91      896.55     52.18 o 
   1   3  18      233.25      239.12      9.74 o 
   2   3  18      556.79      542.23     22.55 o 
   3   3  18      109.03       86.49     18.21 o 
   4   3  18      776.24      858.21     29.34 o 
   5   3  18        0.09        0.04      0.23 o 
   6   3  18       31.38       21.60      6.20 o 
   0   4  18     1291.64     1411.91     79.55 o 
   1   4  18      288.43      310.11     23.90 o 
   2   4  18        3.16        1.94      2.01 o 
   3   4  18       36.62       32.98      3.79 o 
   4   4  18      953.70      982.64     36.46 o 
   5   4  18       40.22       37.18      3.44 o 
   0   5  18      288.66      260.77     39.71 o 
   1   5  18      282.73      278.01     20.24 o 
   2   5  18      221.24      210.41     13.54 o 
   3   5  18        0.07        0.86      0.70 o 
   4   5  18      480.70      456.47     41.97 o 
   1   1  19     3068.67     3029.47     90.01 o 
   2   1  19      528.70      516.61     20.21 o 
   3   1  19      422.98      463.47     10.81 o 
   4   1  19      102.94       90.96      3.24 o 
   5   1  19      163.87      158.79     10.38 o 
   6   1  19      887.67      983.78     40.14 o 
   7   1  19      121.96      102.83     13.63 o 
   1   2  19     1104.25        6.72      1.26 o 
   2   2  19      172.31      161.81      5.18 o 
   3   2  19     2000.70     2095.75     63.75 o 
   4   2  19      245.96      265.78     10.96 o 
   5   2  19       35.97       25.40      4.01 o 
   6   2  19       12.75        7.86      2.90 o 
   7   2  19      122.90      112.30      5.40 o 
   1   3  19      704.35      699.31     19.57 o 
   2   3  19     1393.19     1448.20     59.69 o 
   3   3  19     2628.24     3036.81    146.54 o 
   4   3  19        0.28        0.52      0.95 o 
   5   3  19      583.85      633.67     19.14 o 
   6   3  19      321.23      282.83     13.70 o 
   1   4  19     1825.07     2062.00     95.91 o 
   2   4  19       57.65       49.34      5.58 o 
   3   4  19      176.76      170.36      9.43 o 
   4   4  19       17.33        5.66      7.02 o 
   5   4  19     1251.59     1337.71     58.95 o 
   1   5  19      809.10      895.95     52.59 o 
   2   5  19      914.93      970.76     52.09 o 
   3   5  19      472.69      411.40     23.83 o 
   1   0  20     4161.04     4087.92    213.31 o 
   2   0  20        0.42       -0.34      1.95 o 
   3   0  20      701.55      797.48     25.32 o 
   4   0  20      286.39      267.59     10.20 o 
   5   0  20        1.17        1.62      1.38 o 
   6   0  20      224.50      269.92     18.45 o 
   7   0  20      179.83      187.61     11.53 o 
   0   1  20       43.35       32.13      3.84 o 
   1   1  20      317.47      309.31     30.40 o 
   2   1  20      793.06      935.95     23.43 o 
   3   1  20      878.48     1016.72     26.39 o 
   4   1  20      146.30      158.63      5.42 o 
   5   1  20      353.43      371.08     12.18 o 
   6   1  20      414.60      448.79     19.35 o 
   7   1  20       79.74       86.40      5.35 o 
   0   2  20        1.26        0.79      1.40 o 
   1   2  20       35.14        0.99     14.94 o 
   2   2  20      527.89      570.48     16.97 o 
   3   2  20      239.45      258.47      9.02 o 
   4   2  20     3586.01     3755.96    137.12 o 
   5   2  20      951.31     1072.55     36.50 o 
   6   2  20       90.34       86.53     12.36 o 
   7   2  20      170.65      188.79      8.94 o 
   0   3  20      964.37     1134.78     41.14 o 
   1   3  20       30.57       16.27      3.36 o 
   2   3  20     1115.55     1165.09     80.91 o 
   3   3  20       23.00       25.76      5.60 o 
   4   3  20      256.54      273.58     12.02 o 
   5   3  20      170.93      136.19      8.04 o 
   6   3  20      120.73      123.80      9.94 o 
   0   4  20     2436.03     2898.15    232.82 o 
   1   4  20        1.58        3.34      2.79 o 
   2   4  20      304.50      313.39     20.60 o 
   3   4  20        0.11        1.39      1.65 o 
   4   4  20       62.56       61.98     10.73 o 
   5   4  20        1.94        0.06      0.61 o 
   0   5  20       86.71       78.54      8.38 o 
   1   5  20       55.79       42.41     20.42 o 
   2   5  20       49.03       32.67      9.23 o 
   3   5  20       38.47       16.39      3.28 o 
   1   1  21      888.56      954.71     22.64 o 
   2   1  21     5380.09     5277.40    203.63 o 
   3   1  21       36.61       30.62      1.79 o 
   4   1  21       44.80       39.32      4.37 o 
   5   1  21       18.41       11.63      1.73 o 
   6   1  21      782.21      875.72     21.59 o 
   7   1  21      638.06      660.39     30.35 o 
   1   2  21      181.51      176.64      9.08 o 
   2   2  21        1.70        1.28      2.01 o 
   3   2  21     1670.53     1673.60     44.92 o 
   4   2  21      514.05      534.94     25.98 o 
   5   2  21      237.17      256.63     11.96 o 
   6   2  21       56.14       51.05      7.07 o 
   7   2  21       37.24       32.09      2.58 o 
   1   3  21      860.76      836.82     28.30 o 
   2   3  21     1001.82     1182.24     58.38 o 
   3   3  21      476.63      531.12     18.81 o 
   4   3  21      156.72      144.34      8.36 o 
   5   3  21     1586.56     1712.72     88.50 o 
   6   3  21     1086.59     1262.37     62.07 o 
   1   4  21     1244.28     1343.35     71.45 o 
   2   4  21      158.13      173.68     13.20 o 
   3   4  21      616.20      584.39     20.13 o 
   4   4  21        5.01        7.25      5.08 o 
   5   4  21        0.28        0.45      0.41 o 
   1   5  21      607.59      646.04     35.54 o 
   2   5  21      359.47      414.13     24.14 o 
   1   0  22      616.19      597.65     21.69 o 
   2   0  22      939.13     1142.82     66.17 o 
   3   0  22      206.62      200.96      7.93 o 
   4   0  22      960.30     1253.02     61.59 o 
   5   0  22       86.29       83.67      9.61 o 
   6   0  22     6898.11     8070.36    324.64 o 
   7   0  22       90.94       81.29      7.07 o 
   0   1  22     1602.13     1927.55     65.35 o 
   1   1  22      599.50      615.09     16.08 o 
   2   1  22     1571.51     1477.45     60.07 o 
   3   1  22       23.96       14.74      1.74 o 
   4   1  22     3651.27     4015.83    158.22 o 
   5   1  22        1.80        1.25      0.54 o 
   6   1  22       23.43       25.13      4.92 o 
   7   1  22       88.16       81.98      4.84 o 
   0   2  22     3863.42     3959.20    208.16 o 
   1   2  22       45.62       36.83      1.80 o 
   2   2  22     5465.93     5536.38    545.26 o 
   3   2  22       89.59       81.97      6.24 o 
   4   2  22     2703.78     3019.83     97.70 o 
   5   2  22      570.15      645.90     15.17 o 
   6   2  22       17.07       20.12      2.38 o 
   0   3  22     8108.50     8135.70    705.22 o 
   1   3  22       52.07       51.36      9.36 o 
   2   3  22      675.41      726.03     33.18 o 
   3   3  22      695.46      741.20     27.84 o 
   4   3  22      131.72      144.07     12.60 o 
   5   3  22      112.65      119.92      9.76 o 
   6   3  22      596.83      635.72     36.36 o 
   0   4  22       74.86       96.50     11.93 o 
   1   4  22      133.68      135.55      8.99 o 
   2   4  22      441.30      481.86     21.14 o 
   3   4  22       28.97       14.78      5.08 o 
   4   4  22     1316.83     1553.55    116.71 o 
   0   5  22      507.60      561.92     45.42 o 
   1   5  22       71.63       57.20      5.35 o 
   2   5  22      165.03      149.66     11.74 o 
   1   1  23        0.05        0.06      0.92 o 
   2   1  23     5031.42     4580.97    262.27 o 
   3   1  23      356.28      367.59     11.92 o 
   4   1  23     2396.09     2703.44    150.91 o 
   5   1  23       48.36       42.22      2.96 o 
   6   1  23       73.91       71.60      9.54 o 
   1   2  23      273.02      287.27     11.09 o 
   2   2  23     2149.63     2138.40     77.96 o 
   3   2  23        0.45        0.34      1.51 o 
   4   2  23     1287.85     1340.92     47.58 o 
   5   2  23        0.26        0.75      0.83 o 
   6   2  23        7.58        5.86      2.03 o 
   1   3  23      386.25      384.66     15.16 o 
   2   3  23      963.37     1101.30     37.28 o 
   3   3  23      116.27      111.76      8.97 o 
   4   3  23      204.15      216.08      8.12 o 
   5   3  23      146.58      152.77      8.07 o 
   1   4  23        8.35        3.82      1.74 o 
   2   4  23     1914.36     2310.05    152.92 o 
   3   4  23      466.14      511.52     25.42 o 
   4   4  23       11.89        5.56      3.82 o 
   1   5  23        0.44        0.91      0.96 o 
   0   0  24     7654.80     7066.33    491.42 o 
   1   0  24      123.29      141.25      7.87 o 
   2   0  24       35.57       29.91      3.64 o 
   3   0  24      219.68      251.03     17.40 o 
   4   0  24        3.45        0.16      0.49 o 
   5   0  24      255.57      295.90     15.27 o 
   6   0  24     1530.70     1738.58    108.87 o 
   0   1  24        2.14        1.44      0.73 o 
   1   1  24      416.31      476.66     12.94 o 
   2   1  24     1516.71     1602.69     60.63 o 
   3   1  24      267.68      300.41     11.27 o 
   4   1  24      646.47      687.17     24.21 o 
   5   1  24       19.52       12.70      2.39 o 
   6   1  24      357.28      377.85     16.28 o 
   0   2  24       38.82       28.73      8.32 o 
   1   2  24      932.57     1083.77     43.40 o 
   2   2  24      361.10      362.76     15.05 o 
   3   2  24        3.36        3.80      4.07 o 
   4   2  24     3002.09     3330.83    143.55 o 
   5   2  24       69.22       61.58      9.48 o 
   6   2  24       36.85       22.12      2.56 o 
   0   3  24     1199.06     1232.64     60.89 o 
   1   3  24       19.60       32.84      6.76 o 
   2   3  24      213.16      202.29     12.78 o 
   3   3  24      296.70      363.64     10.79 o 
   4   3  24      203.67      192.28     10.24 o 
   5   3  24        0.42        1.59      2.22 o 
   0   4  24      750.65      835.36     69.13 o 
   1   4  24      130.11      123.06     10.22 o 
   2   4  24        5.31        0.83      1.26 o 
   3   4  24        8.80        5.13      6.27 o 
   4   4  24      615.50      593.20     37.73 o 
   1   1  25       63.34       46.83      3.30 o 
   2   1  25     1043.71     1098.07     45.55 o 
   3   1  25       22.12       36.87      7.89 o 
   4   1  25       43.04       41.32      4.24 o 
   5   1  25     1141.01     1180.59     27.77 o 
   6   1  25      834.12      847.63     38.51 o 
   1   2  25       89.14       90.21      7.24 o 
   2   2  25       17.04       16.29      3.03 o 
   3   2  25     2015.90     2215.86     89.10 o 
   4   2  25        7.21        6.57      3.89 o 
   5   2  25       61.66       76.47      5.01 o 
   6   2  25       69.52       62.30      4.15 o 
   1   3  25     1712.41     1922.49     90.99 o 
   2   3  25      557.88      573.85     28.30 o 
   3   3  25      145.58      139.32      5.98 o 
   4   3  25        1.04        1.00      0.72 o 
   5   3  25     1368.04     1508.83     91.43 o 
   1   4  25     1272.94     1438.04     82.96 o 
   2   4  25        1.82        0.49      0.51 o 
   3   4  25     1159.09     1217.49     77.51 o 
   0   0  26      819.93      900.42     66.14 o 
   1   0  26     1154.34     1087.19     45.65 o 
   2   0  26       87.04       81.26      7.86 o 
   3   0  26      441.09      385.12     16.99 o 
   4   0  26     2133.52     2448.00    129.09 o 
   5   0  26      603.22      638.43     43.51 o 
   6   0  26      187.50      163.58     12.40 o 
   0   1  26       30.46       23.84      3.52 o 
   1   1  26      652.60      609.13     23.10 o 
   2   1  26      179.59      176.09     11.51 o 
   3   1  26      756.28      762.28     24.09 o 
   4   1  26      208.49      200.19      8.50 o 
   5   1  26       10.61        9.99      3.15 o 
   6   1  26       91.35       83.83      5.58 o 
   0   2  26     2395.97     2597.77    147.15 o 
   1   2  26      348.07      396.19     16.41 o 
   2   2  26      129.66      122.71     10.31 o 
   3   2  26        1.92       -0.40      1.32 o 
   4   2  26      367.75      373.97     20.13 o 
   5   2  26      114.31      115.52      6.20 o 
   0   3  26      447.70      457.84     36.01 o 
   1   3  26        0.53       -1.07      1.54 o 
   2   3  26       52.93       50.67      5.42 o 
   3   3  26       33.50       32.68      5.79 o 
   4   3  26       35.01       32.62      2.91 o 
   0   4  26      587.48      622.56     48.54 o 
   1   4  26       14.51        8.12      3.00 o 
   2   4  26      235.93      230.62     14.07 o 
   1   1  27      109.88      109.72      7.75 o 
   2   1  27     1536.22     1702.45     52.65 o 
   3   1  27      301.72      316.03     12.78 o 
   4   1  27      166.45      172.53      5.74 o 
   5   1  27       23.70       16.05      2.22 o 
   1   2  27      739.97      770.16     24.43 o 
   2   2  27       10.65       17.18      2.75 o 
   3   2  27      175.91      159.70      5.71 o 
   4   2  27        0.66        0.17      0.39 o 
   5   2  27        2.79        0.56      0.55 o 
   1   3  27      831.02      892.26     25.52 o 
   2   3  27     1435.76     1641.55     71.36 o 
   3   3  27       10.03        2.94      1.21 o 
   4   3  27      205.97      188.31     12.54 o 
   1   4  27       33.77       32.78      4.23 o 
   2   4  27      119.45      115.15      9.09 o 
   0   0  28       45.75       46.06      7.53 o 
   1   0  28      624.13      649.74     31.63 o 
   2   0  28     2889.55     2999.51    238.63 o 
   3   0  28      207.15      188.57     11.31 o 
   4   0  28     2615.64     3091.10    168.30 o 
   5   0  28      197.21      174.41     10.84 o 
   0   1  28     2412.42     2563.86    118.82 o 
   1   1  28      307.42      307.55     10.74 o 
   2   1  28     1081.88     1241.07     54.81 o 
   3   1  28        1.31        0.46      0.44 o 
   4   1  28      705.02      744.61     33.03 o 
   5   1  28       20.27       14.23      3.49 o 
   0   2  28     3504.28     3728.16    238.30 o 
   1   2  28       66.46       50.77      4.20 o 
   2   2  28      354.11      323.81      9.80 o 
   3   2  28       57.49       60.94      8.22 o 
   4   2  28       22.56       10.87      2.56 o 
   0   3  28        0.08        0.69      0.78 o 
   1   3  28       82.80       51.32      7.27 o 
   2   3  28      143.93      143.00      9.34 o 
   3   3  28      220.14      242.32     12.12 o 
   0   4  28     1108.60     1013.42    126.65 o 
   1   4  28      368.01      370.17     19.78 o 
   1   1  29      431.00      466.77     19.50 o 
   2   1  29      318.57      299.22     12.71 o 
   3   1  29      194.03      191.13      6.09 o 
   4   1  29      193.10      195.05      9.80 o 
   5   1  29        3.14        0.43      0.40 o 
   1   2  29       43.06       40.71      3.56 o 
   2   2  29      180.95      170.11     10.71 o 
   3   2  29      242.90      257.60     11.36 o 
   4   2  29      197.16      184.45      9.57 o 
   1   3  29        8.26        1.98      1.10 o 
   2   3  29     1018.55     1056.54     51.98 o 
   3   3  29      471.31      474.12     27.17 o 
   0   0  30        1.74        0.67      0.72 o 
   1   0  30      612.16      827.52     44.67 o 
   2   0  30      187.53      206.30      8.48 o 
   3   0  30      593.52      590.28     40.32 o 
   4   0  30     1787.88     1831.74    112.17 o 
   0   1  30      142.94      144.51      9.05 o 
   1   1  30        0.61        4.86      1.75 o 
   2   1  30      546.04      524.78     13.67 o 
   3   1  30      121.04      137.81      6.87 o 
   4   1  30       66.13       70.94      4.44 o 
   0   2  30     1786.42     1779.27    149.14 o 
   1   2  30      105.06      109.53     10.45 o 
   2   2  30       30.45       24.57      4.39 o 
   3   2  30       65.04       71.93      4.86 o 
   4   2  30       79.15       58.26      4.14 o 
   0   3  30        1.58        0.59      0.74 o 
   1   3  30        2.06        0.20      0.46 o 
   2   3  30       28.42       24.80      3.86 o 
   1   1  31      874.57      992.10     40.71 o 
   2   1  31     1093.16     1194.25     61.82 o 
   3   1  31       56.75       70.90      4.08 o 
   4   1  31        0.30        0.25      0.91 o 
   1   2  31      334.83      322.21     15.19 o 
   2   2  31       30.68       26.58      2.33 o 
   3   2  31      767.62      839.33     41.69 o 
   1   3  31      321.49      284.78     15.52 o 
   0   0  32     2813.28     3029.04    345.58 o 
   1   0  32      348.85      364.85     22.23 o 
   2   0  32      444.25      478.43     26.46 o 
   3   0  32      147.33      157.95     10.00 o 
   0   1  32      573.60      599.83     50.52 o 
   1   1  32        6.29        2.36      1.63 o 
   2   1  32      157.73      136.25      7.69 o 
   3   1  32        7.12        3.51      1.46 o 
   0   2  32      611.49      669.21     42.29 o 
   1   2  32      370.42      409.58     19.27 o 
   2   2  32      401.20      378.19     16.59 o 
   1   1  33      184.04      172.33      7.50 o 
   2   1  33     1097.69     1263.59     52.52 o 
   1   2  33        4.59        0.82      0.50 o 
   0   0  34     2984.76     3188.27    388.93 o 
   1   0  34      124.71      109.19      7.41 o 
   2   0  34      648.44      643.41     40.53 o 
   0   1  34      665.69      670.08     37.39 o 
   1   1  34        7.26        0.76      0.76 o 
                                                 
